# Supplementary material for: An Integrated Bioinformatics Approach to Identify Network-Derived Hub Genes in Starving Zebrafish
Source: Animals (Basel). 2022 Oct 10;12(19):2724. doi: 10.3390/ani12192724 (PMC9559487; doi:10.3390/ani12192724)
Supplement: Supplementary file 1 [file animals-12-02724-s001.zip]

Archive with 1 entries (1 files):
- animals-1895961-supplementary.txt
