# Supplementary material for: An Integrated Bioinformatics Approach to Identify Network-Derived Hub Genes in Starving Zebrafish
Source: Animals (Basel). 2022 Oct 10;12(19):2724. doi: 10.3390/ani12192724 (PMC9559487; doi:10.3390/ani12192724)
Supplement: Supplementary file 1 [file animals-12-02724-s001.zip › animals-1895961-supplementary.txt]

Gene	GSM280434	GSM280435	GSM280436	GSM280437	GSM280438	GSM280439	GSM280440	GSM280441	GSM280442	GSM280443	GSM3064825	GSM3064826	GSM3064827	GSM3064828	GSM3064829	GSM3064830	GSM3064831
taldo1	7.43815202	7.45101567	7.532837532	8.126228525	7.864911345	6.368998319	6.396596493	6.049703685	6.648942498	6.80530802	5.4605207	3.990908	3.824911	3.8364832	4.1740866	2.6552153	3.626878
zgc:153032	6.922202804	7.571613128	7.031645922	7.45832309	7.057233414	5.490280613	5.831391129	5.590735084	5.821494591	6.250927341	9.777091	10.226934	8.9958725	9.91552	11.333588	10.64422	11.145438
skp1	7.005197508	7.268174305	7.203238763	7.087135913	7.26388412	6.658309716	6.465154061	6.4446066	6.753131089	6.729723923	13.049908	12.653666	12.966038	12.899923	12.570052	12.394659	12.277159
zgc:123068	5.620665308	5.821118844	4.692425712	5.974117693	5.602946665	3.666435029	3.518096108	3.578026288	3.829702799	3.705590335	6.0569143	5.4034767	5.452773	5.711968	6.6681895	5.99149	6.0436897
zgc:110609	5.171587469	5.144279965	5.222347366	5.301858615	5.35361417	4.946399939	4.7245855	4.95336241	4.787852074	4.870312658	8.5189295	7.5625973	8.548588	8.1199875	8.229424	9.817522	9.148382
rh50	4.799883982	5.05493864	5.053917392	5.708968244	4.995686974	3.571458161	4.063046033	3.604203806	3.477636267	4.144602327	10.22879	10.320798	11.022572	10.391971	7.286738	7.5368867	6.156001
fads2	12.25774177	12.19479534	11.97394029	12.44031251	12.05065022	10.01104801	11.04225771	11.32882653	11.18288102	10.79804297	17.81619	17.357067	17.644258	17.623245	16.668392	16.823708	16.307201
hsp90ab1	2.707312792	2.840551214	2.689225348	2.561494211	2.558839515	2.459881126	2.979299288	2.846094107	2.51727912	2.643787721	14.190812	15.0041485	14.149003	13.80622	15.493666	15.872979	16.04543
rtn4a	10.02885184	10.11447217	9.854738404	9.892802259	10.04716072	9.068641576	9.289121245	9.627522954	9.48637956	9.53855791	11.509321	11.007603	11.455987	10.726168	10.689975	10.415501	10.703202
zgc:73269	9.461437738	9.559984053	9.216713759	9.532033893	9.554725649	8.700742691	8.773590016	8.922791624	9.066811553	9.145849557	10.73838	10.6518545	11.017794	10.958504	10.072531	9.959611	9.783872
sepw1	8.365611425	8.225218852	8.20302675	8.771812126	8.131452803	6.998678574	7.546264924	7.326356583	7.409731847	7.456713338	15.120456	14.033108	14.405254	14.832205	13.647327	13.317616	13.477915
sdhc	7.932544424	8.270171647	8.123519491	8.207146166	8.379177855	7.222612865	7.310241935	7.37134247	7.709136933	7.578127694	7.8710933	7.285907	7.777457	8.299013	7.1174283	7.130098	6.813406
acox1	8.649406121	8.825767524	8.650306244	8.878523773	8.876144194	7.963536222	8.044265204	7.908097461	7.601956469	8.352656413	13.144753	12.879089	13.510373	13.584467	12.053857	12.181291	12.321017
ndufa10	7.292218447	7.742969025	7.414938255	7.487487731	7.838415788	6.815865346	6.749186684	6.889784516	6.693239524	7.01112231	13.319155	12.833979	13.081084	13.119422	12.691464	12.348378	12.247106
spcs1	7.403605561	7.345754118	7.1861415	7.339920053	7.789792541	5.85044401	6.302112899	6.447768777	6.842583018	6.098738285	12.966038	12.614253	12.874053	13.39571	12.229043	12.088418	11.782598
psmb7	6.820961426	7.221109478	6.861187013	6.951634198	7.561617567	6.082685911	6.055396965	6.28357259	6.473040182	6.406681502	12.748412	12.114143	12.408053	12.321848	11.370699	11.617975	11.267598
nr5a5	5.722435626	5.15352968	6.178480138	5.775052283	5.101483928	8.357452931	7.377005369	8.024452978	6.572707451	6.825937864	11.664385	12.881996	11.719215	10.969688	13.701107	13.584467	14.149003
angptl3	8.311632583	8.175474499	8.36195414	8.071086796	8.201571607	6.155151296	7.402014758	6.948549959	6.295992431	7.274683585	10.277477	9.880592	10.854599	11.74086	8.61483	8.5500965	8.620651
scd	5.950264039	6.172381917	5.563052126	7.562452262	6.583862991	4.039130365	4.932297496	4.589974769	4.161469722	4.192210491	11.899886	10.426735	9.124516	11.6429405	6.601267	4.246916	5.0066533
zgc:162119	5.616544918	6.400580866	5.370379951	5.716186051	5.869363554	4.405592062	5.293575044	4.444145931	4.201912292	4.421702255	8.040404	9.125201	8.9679165	7.587922	8.342538	9.056611	9.246721
nsfl1c	3.301712523	3.437007875	3.303717419	3.22279128	3.26465496	3.065549287	3.179704796	3.127532538	2.992519501	3.184346953	11.422051	10.45671	11.403241	10.566488	9.632166	9.60085	8.725815
sec22bb	5.361006829	5.629148767	5.167518958	5.45993715	5.961241444	4.602609801	5.011879788	4.808081741	4.696780407	4.71095824	12.098493	11.710049	12.011813	12.443447	10.806245	11.453858	10.70751
ufm1	4.594186776	5.2341046	4.342029905	4.892145154	4.686532573	3.876539319	3.251107107	3.700890632	3.657219229	3.595158239	10.247706	10.548026	10.704869	10.35577	9.598151	10.017495	9.564045
selt2	4.415652873	4.49662138	4.354328985	4.603500553	4.823900082	3.924681059	4.122065376	3.972182596	3.940543292	4.212364506	7.575342	7.606859	8.014631	7.067929	6.6749716	7.1469684	6.9902935
zgc:111986	7.490687196	7.684269097	6.971458651	7.04643519	7.423881596	6.906561492	6.725498907	6.593455911	5.810271888	7.025803987	2.3197815	5.2803664	3.7368553	2.9267292	3.407727	2.276228	2.539539
chordc1	4.021940505	4.41582345	3.978223255	4.555422539	4.519062884	3.591490186	3.454590665	3.767856442	3.639975233	3.624578074	10.841397	10.230576	10.552518	10.694149	9.688179	9.406568	9.277634
zgc:92510	4.936501599	4.718270081	4.701622647	4.70159332	4.72164725	5.440001078	5.18667223	5.051619095	4.984222465	5.352286798	11.823927	11.815107	12.531816	11.250065	11.033385	10.786738	9.68963
rabggtb	3.47717006	3.345910466	3.598720357	3.395691606	3.371326637	3.110153716	3.039180448	3.145749259	3.197875941	3.125224225	9.773104	9.160848	9.654964	9.311228	8.158566	8.384478	8.368164
zgc:172238	8.116901116	8.149002024	7.914204017	7.373120656	8.018203293	5.948929703	6.994191316	5.979500227	6.059588259	5.803336157	6.5948973	5.8198166	6.54636	6.67321	6.231678	6.1047173	6.323384
rp42-pen	4.37210078	4.27970204	4.339353733	4.348979855	4.4383195	3.767202443	4.226549945	3.88562235	3.955577668	4.003943535	9.907232	9.992904	10.87865	10.051849	8.533522	8.728856	8.27821
acad11	7.022308403	7.215757766	6.958517861	7.001692671	7.075328792	6.55168499	6.438049021	6.112859888	5.72658156	6.222870869	12.082741	11.795062	11.871067	12.253148	11.402983	11.547622	11.105056
fabp7a	7.622951538	9.401028685	7.580641373	8.861432212	8.522778627	3.361679902	5.835260053	5.770873091	5.46483477	5.167261645	15.416067	14.185432	15.194188	13.934155	13.488992	11.502632	11.481575
zgc:92775	6.803139939	7.197845945	7.143264896	6.916386585	7.528511616	5.987639697	6.359262751	6.364462754	6.446306589	6.697512556	11.103046	11.489364	11.511914	11.455241	11.021048	10.896022	11.362124
mcl1a	7.111847747	6.945009903	7.226518838	6.655999018	6.85501123	8.008521908	7.475204781	7.505501436	7.965047152	7.581830911	10.266181	11.262896	10.476331	11.318874	12.607272	13.147681	12.181291
hspb8	6.48918649	6.246220167	5.809594952	6.838222978	6.248105469	4.537105989	5.268684736	4.676069484	4.700442339	5.688071518	11.508125	11.626807	11.726981	10.576983	9.809704	11.176434	10.349121
zgc:56630	3.415279512	3.391743131	3.629191873	3.574948835	3.760394225	2.926463783	2.983934365	2.929976319	3.288526725	3.055244632	2.34096	4.592481	3.874826	1.9979563	5.0621376	4.307454	4.065662
uqcrq	8.498185192	8.476794657	8.644281064	8.644501054	8.878892555	8.004005234	7.368345643	7.643993049	8.118403457	7.870977081	14.692642	13.885508	14.433409	14.576155	13.603782	13.601917	13.332842
eif3ea	10.87500292	10.95845625	10.77970331	10.76699304	10.94417933	11.42720253	11.40725155	11.17394163	11.0507675	11.35755676	10.0356865	11.215365	9.889613	9.500663	10.970426	11.919676	12.465765
zgc:193613	13.25152132	13.15102482	13.076773	13.19890131	13.18225628	12.99019257	12.81256984	12.86109111	12.97547927	12.99702003	5.5811334	6.5577145	6.7752895	7.1469684	6.782235	6.5774407	6.537901
atp6v1g1	8.165572521	9.159909234	8.368373881	8.947697516	8.9207231	6.330557056	6.995567476	7.004017627	7.293727978	7.469461284	13.564167	13.02732	13.384719	13.288068	12.897415	12.63755	12.263951
eif3m	9.89885931	9.810342317	10.09928845	9.918894734	9.990890772	10.40993379	10.73832126	10.46478918	10.2740637	10.57028266	11.05345	12.223757	11.064342	10.920286	12.243113	13.057856	13.239524
tspan7	7.571428634	7.034699053	7.718074282	7.789506282	7.566560591	6.860612707	6.782776711	6.899966462	6.820104672	6.753507616	7.6893983	7.339141	7.605837	7.7885456	6.825188	7.1565456	7.4869747
hsd17b12b	5.2279619	5.614271328	5.424567642	5.38921079	5.557889041	3.957466819	4.031050064	4.323310177	4.201880789	4.345052505	3.7249994	1.5617352	1.5343494	2.2671103	3.0765848	4.3780665	3.633096
cmpk	5.942636956	6.433019334	6.060116519	6.04900088	6.294887617	5.655263274	5.669000865	5.695586346	5.846486804	5.755676304	9.729521	8.881725	9.434503	8.184138	7.76523	7.395152	8.263973
rer1	4.056228349	4.217421559	3.750819855	3.955704694	4.153037417	3.882372965	3.776770077	3.800513187	3.911483159	4.137318507	10.760061	10.677212	11.121847	10.846191	9.900303	10.246052	9.58509
nae1	4.90774275	4.912690769	4.94368544	5.078509642	5.157945307	4.330001451	4.661670961	4.343992382	4.641115362	4.760810862	10.101688	10.123285	10.704273	11.255896	10.050668	9.667945	8.973543
cops5	5.066273759	5.615687978	5.161495236	5.216332614	5.695750373	4.657992071	4.949146357	4.68979961	5.067904181	4.919582513	11.200104	10.376407	11.140858	11.220959	9.853718	9.720101	9.317549
slc39a9	6.266689362	6.120523519	5.96766256	6.142604512	6.241757073	5.321581187	5.727884052	5.86502257	5.743345767	5.444804833	9.92655	9.426989	10.074199	10.2653675	8.73446	8.830284	9.104214
zgc:162943	6.804874541	7.256021409	7.187697933	7.09296911	7.455424117	5.760198267	6.042474153	6.041415526	6.579975841	6.451579053	8.040404	9.125201	8.9679165	7.587922	8.342538	9.056611	9.246721
psmc1a	5.23242776	5.754193338	5.723546317	5.164176258	5.755384489	4.606347127	4.630330154	4.86839109	5.017301029	5.045276325	11.930908	11.157408	11.58757	11.727733	10.623675	10.549623	10.175171
yipf6	5.807578984	6.023555829	5.458050793	5.911241135	6.200176785	4.558915633	5.232126342	5.09216666	5.140999157	5.405660462	8.333852	8.506329	8.525329	8.41816	8.10488	8.077683	7.853259
zgc:92880	5.771008673	5.293019079	6.081989072	5.944292458	5.955038295	3.849594045	3.281541926	4.184317182	3.890066385	5.496332793	6.034009	6.4151506	7.149725	6.1783648	5.2797046	5.53148	5.4052687
stx5al	4.316030028	5.081293906	4.31523067	4.403592665	4.525068723	3.935112586	4.27595986	4.055663352	4.037546752	4.156221531	9.102337	9.299956	9.188133	8.916282	8.343059	8.782161	8.668031
mrpl24	5.623939417	6.260239773	5.824869208	5.680500274	6.215872887	4.595790499	5.056626745	5.095431811	5.103029214	5.084330067	11.2392235	11.436679	11.573721	11.353481	10.444752	10.917921	10.155457
yipf3	5.054367804	5.18723739	5.002582553	5.01108088	5.591748728	4.469947586	4.481226282	4.242138338	4.58613711	4.72046157	9.574713	9.514673	9.485618	9.309687	9.255418	8.973911	8.955307
hadh	7.936810656	7.8726753	8.093175217	8.241790645	8.498876908	7.319273459	7.347717653	7.133362533	7.444396406	7.687302609	14.259586	13.934155	14.274746	14.418318	13.67644	13.79258	13.310389
pklr	10.78808558	10.88637512	11.67791694	10.79755884	11.0551394	9.729259638	10.4106743	10.37965875	10.15086119	9.636796512	17.851772	17.103952	17.81619	17.724894	15.623058	16.344458	16.219635
zgc:73293	9.184569143	9.432929643	9.145799487	9.358402592	9.532603868	8.650347175	8.447436855	8.573306223	8.500339034	9.088522893	10.73838	10.6518545	11.017794	10.958504	10.072531	9.959611	9.783872
uqcrb	8.528864012	8.848237082	8.542190366	8.642886445	8.933277097	8.439737282	8.065800271	8.165529677	8.338737733	8.152905821	11.539021	11.160646	11.335679	11.481575	11.2803545	11.040408	11.155021
atp5h	9.680222783	9.684285276	9.700373745	9.763483102	9.795483637	9.38420053	9.490097325	9.475111869	9.392636068	9.551833064	13.449614	13.375062	13.471685	13.265533	13.235724	13.117503	13.067948
ndufa6	7.931201866	8.411097507	7.88842137	7.976710818	8.233408394	7.788750203	7.505342333	7.241366066	7.402686956	7.458755028	15.303362	14.809165	15.153595	15.204918	14.456833	14.651064	14.569934
cct8	8.167219735	8.129461683	8.520023685	8.108686306	8.183250506	9.642270943	9.514003799	9.163110295	8.535554258	9.037149478	12.359977	13.298256	12.600742	12.427552	13.218026	14.190812	14.3475895
zgc:103761	5.365171113	5.34454907	5.41295913	5.209403183	5.73321948	4.922663621	5.031129451	5.10047792	5.138567722	5.036241757	9.805183	9.540268	9.679762	8.890108	9.166314	9.921875	9.457965
psmb5	4.190943672	4.744385239	4.683695973	4.595557988	4.459660115	4.151062209	4.092895958	3.907597499	3.996980635	4.196134201	9.885469	9.543218	9.780027	9.254136	9.251238	8.861778	8.662141
ppp2r1b	4.524384718	4.637968946	4.570640145	4.384436334	4.696753835	4.417169563	4.111544363	3.880363029	4.091387447	4.197740272	12.812498	11.680634	12.320143	11.887083	10.899732	10.718071	10.4953
mtx2	4.671040433	4.881471947	4.526144504	4.990087958	4.968758563	4.3501929	4.441258826	3.852247068	4.159054546	4.242565642	5.600572	6.051218	6.982608	6.041604	4.850476	4.5001	4.480366
zgc:77817	5.323253472	5.717578434	5.17350537	5.521781559	5.493168462	4.786193948	5.009203882	4.74372009	4.942594542	5.052785743	11.4239855	11.144513	10.475406	10.880877	10.973424	10.998827	10.469947
zgc:112432	5.053902488	4.816488365	4.863790528	4.890519528	4.998948716	4.438087263	4.326947715	4.415881573	4.528880746	4.396521106	8.365989	7.392769	8.059594	7.3288884	7.930837	7.8413763	7.268201
clic4	5.261016644	5.093210471	5.254324771	5.440892164	5.396300712	4.984318458	4.854039147	5.042177968	4.821707979	4.995484086	11.58836	11.274911	12.022034	12.000824	10.138167	9.9038725	11.00632
wu:fc58f10	4.520257912	4.522136042	4.452062631	4.461938694	4.076395825	4.970206492	5.2728359	4.871309405	4.92656603	5.466885307	2.0742006	2.4817388	2.6161807	1.8341837	1.7645754	2.619635	2.2635782
rps26	12.22207644	12.22107618	12.22223385	12.12876914	12.17214602	12.26952477	12.40689559	12.38369961	12.33114303	12.35532242	17.170015	17.395145	17.127184	17.058947	17.469753	17.513956	17.455421
ndufb5	7.834338106	8.35305843	8.151610136	8.108001029	8.359151112	7.766172474	7.535346721	7.373863596	7.661778074	7.741859137	13.577332	13.033951	13.424358	13.442423	12.995161	12.854819	12.61028
pgrmc1	9.566997743	9.055153628	9.531532523	9.462727948	9.658916286	8.89092619	8.773344049	8.988447464	8.674215804	8.925754441	5.615363	4.552843	3.9512653	3.6064534	4.598408	3.8512578	5.045045
zgc:136826	8.529828129	8.478377598	9.055130791	8.461852183	8.872675198	7.802750287	7.798006032	8.128579884	8.458592125	7.946570994	7.682112	10.026321	7.086371	7.770095	8.499829	9.244415	9.9050045
ndufb10	8.184156145	8.700936899	8.559371756	8.54004037	8.651543667	7.899176869	7.906485197	7.753397845	8.108885605	8.141067744	1.5448006	1.5969175	1.5586655	1.5251533	1.7285161	1.5734898	1.51781
hopx	4.83429645	4.915859779	4.547535491	5.140408479	4.847704427	4.405686883	4.212549861	4.30149958	4.537733642	4.444427344	11.57731	10.742161	11.834218	11.554014	10.195685	10.288801	10.407068
sps2	4.1976055	4.313456551	4.194314146	4.191179481	4.161567396	4.156415952	4.185576925	4.374382807	4.027783773	4.145164538	14.809165	13.742175	14.700218	13.909952	13.361778	13.265533	12.722423
psmc1b	4.821303934	4.839376585	4.712762174	4.914645844	5.304407571	4.480848206	4.590234907	4.857558015	4.350593684	4.655899367	12.656114	12.190433	12.326486	12.556098	11.994033	11.779367	11.504419
bcap31	5.453843776	5.744466204	5.704036326	5.86874525	6.310356671	4.458559066	4.72784786	4.926164687	5.176209792	5.43275549	12.263425	11.5164995	11.776137	12.367306	10.876203	11.420656	10.983965
sigmar1	5.023044901	5.67449367	5.136503227	5.389617959	5.311970246	4.436447262	4.527274303	4.512285272	4.887743111	5.018673561	10.419648	10.589926	10.588332	10.62131	10.21452	9.737019	9.824863
sec11a	7.373310921	7.635505893	7.297646962	7.491911545	7.799937859	6.091054679	6.232109255	6.795116256	6.97631826	6.8140173	12.246135	12.528834	12.666985	12.72997	11.877302	12.170506	11.551595
zgc:76871	5.188914123	5.707414117	5.354185753	5.353132513	5.412444122	4.863617522	4.863953031	4.782467182	4.374487041	5.102897937	6.915241	6.9180536	6.98972	7.4292903	7.414077	6.468217	6.451906
pdcd10a	4.828107004	5.07074332	5.039570502	5.103930745	4.950287301	4.598421525	4.417070233	4.242216637	4.759781245	4.48366854	13.0081415	12.6743355	12.635009	12.573452	12.450922	12.006625	11.876616
ndufb4	8.768339462	9.130751847	9.070288883	9.090503537	9.159172545	8.922429038	8.567398968	8.612640566	8.550147157	8.730660466	14.002623	13.612744	13.9684	14.089557	13.127768	13.328229	13.26371
pcbd1	8.604828781	8.864084119	8.901293123	8.80734993	8.860415628	7.831719035	7.852751973	7.181730312	7.576176673	7.76523357	13.948141	13.198965	13.346898	13.890167	12.341249	12.552292	12.490219
asmtl	6.818439399	7.179307178	6.592081903	6.901759707	7.127773621	6.407766647	6.417748593	6.071557039	6.346067108	6.356029322	13.486994	12.642136	13.786393	12.7390995	12.245312	11.749271	11.971322
zgc:56049	6.836244406	7.049826411	6.562102074	6.706452256	7.184518698	6.012583801	6.271461605	6.316389311	5.986069946	6.577522248	5.0312967	6.528092	5.974796	2.1121604	5.4861164	3.6715984	5.626745
bckdk	8.316577252	8.028923428	7.970258741	8.175779444	7.887618506	6.877902103	7.245555212	7.808801385	7.069535091	7.338524481	7.3172784	6.6441875	7.4755454	7.4401627	6.2998123	6.02343	6.5808606
rhoaa	5.505781474	5.24194479	5.336210548	5.507182037	5.229674734	4.548283468	4.617318135	4.71990724	4.89565849	5.303646491	11.764566	11.533935	11.812415	11.678402	11.347616	11.104004	11.212275
ppib	10.32220103	10.46354598	9.787881741	10.16733251	10.42797841	9.643931644	9.691283078	9.571219843	9.546651732	9.870920969	16.543703	16.371632	17.007149	16.895473	16.177303	15.695145	15.731052
dpm1	5.917484036	6.365258345	5.524119734	5.948975136	6.02452184	4.285004246	4.973451509	4.923828456	4.878187217	5.536965033	11.0163555	11.064773	11.544681	11.20855	10.246787	10.6518545	9.663767
acadm	9.485681371	9.144101912	9.62167983	9.389335967	9.683568486	9.027226741	8.830579753	8.722669568	8.737273763	9.033866533	13.945194	13.479332	14.175082	14.027009	13.340076	13.110455	13.231603
rcl1	5.889358986	5.852198893	6.227473029	5.380095621	5.757985786	8.264292015	7.146616645	6.322118003	7.132357266	6.932293081	11.335071	12.869484	11.366919	12.300105	13.657383	13.945194	14.546835
ctsf	6.672100587	6.586128812	6.477437242	6.630500733	6.336499431	6.18397777	6.129738356	6.428462899	6.179777066	6.130323738	11.698107	11.747492	12.1352825	12.305545	11.640137	11.390694	10.923298
cpt2	6.339542004	6.359044166	6.313900709	6.400680597	6.802486048	5.465559241	5.808621471	5.609320914	5.10283567	6.037454747	12.319423	11.363434	12.403092	12.1969185	10.929231	11.121387	10.68872
ndufs5	8.685578315	8.849608571	8.843390463	8.680671338	8.974297483	8.594677654	8.268091473	8.166958003	8.201592971	8.445027063	14.695648	14.254893	14.827972	14.687765	14.212937	14.062797	13.665167
wu:fc37b12	6.648422556	6.197637237	6.841314235	6.827924321	6.887054946	5.042426225	6.313938459	5.357925979	5.797634967	6.071390412	3.7746983	4.0683956	3.1161554	3.0877423	2.8912885	3.9220972	2.5618746
fabp3	11.89488335	11.87916	11.79397472	11.90745034	11.85558847	11.18194944	11.73867367	11.39579168	11.69189782	11.33408122	17.97435	17.160929	18.128101	17.792675	16.6228	16.560036	16.437197
zgc:194876	10.20518408	10.25024425	10.30094733	10.29185582	10.63298415	9.976537177	9.903890398	9.743258984	10.21145682	9.871623523	2.6569426	2.3911314	3.0746787	2.0428483	6.1882753	3.7923527	4.277178
cox7a2	7.583430144	7.91259959	7.776700186	7.999550845	8.204099583	6.319307155	5.960608332	6.30587379	7.029627284	6.771622248	14.969064	14.042054	14.623346	14.627646	13.642356	13.288068	13.015567
ufsp2	5.168787011	5.60062382	5.017237567	4.825863109	5.494091698	4.335701167	4.806386071	4.552959024	4.47177574	4.560570817	8.202515	8.480894	8.589751	7.952735	7.7197223	7.684526	7.413816
uqcrc1	7.911745182	8.581790436	7.703207065	7.687507823	8.612739125	7.185235936	7.33701416	7.236175839	6.924491922	7.594795917	12.369214	11.909992	12.297938	11.860847	11.530674	11.395546	11.364005
cnn3a	6.854285164	6.696044045	7.152551951	7.030067417	7.260791737	6.535903746	6.297734651	6.530646787	6.574094025	6.715179459	12.687713	12.062491	13.079518	12.875206	11.911493	11.293081	11.438042
uchl5	5.401942968	5.720551243	5.608248869	5.284125741	5.559045458	4.979176756	5.408848738	5.129095812	5.247115513	5.35461639	9.575689	9.110587	9.668416	9.492773	8.760433	8.666745	8.1670265
slc25a5	12.7531905	12.73946664	12.62873884	12.56986748	12.49265323	12.98504762	12.82760305	12.96587863	12.73703202	12.87901206	16.591167	16.749336	16.724014	16.532751	17.44318	17.272593	17.43947
zgc:55970	8.037048278	8.423603079	7.93938538	7.812504785	8.351244386	7.380217221	7.250654551	7.295761073	7.519257319	7.997966065	10.120254	9.698888	10.000794	10.205373	10.386037	10.369446	10.360873
hibadhb	4.592354476	4.648069611	4.472353046	4.487547834	4.456260886	4.329502123	4.580241371	4.139504753	4.211181873	4.640314993	11.4587555	11.060845	11.498905	11.483702	10.527458	10.87511	10.561231
atl2	5.65702242	5.871562905	5.449135744	5.397420938	5.726441572	4.934062682	5.231776296	4.707009104	5.080956485	5.329300611	12.877643	12.415491	12.877643	12.741535	11.324575	12.260237	11.95737
rfc3	6.200578325	6.13509731	6.380600729	5.868907641	6.323758613	5.911254289	4.845206688	5.445467854	5.686821662	5.363364051	4.656081	5.2714534	5.583581	4.941061	4.0220284	3.4189267	2.795412
ube2a	6.993585608	6.897422674	7.317509966	7.200701074	7.567411772	6.188793461	6.423884635	6.239054907	6.833922223	6.802070225	11.966876	11.511427	12.039578	12.096286	11.045819	10.674817	10.743703
ndufb8	8.975981585	8.795240679	8.909125709	8.890561303	9.188806544	8.752567045	8.170563565	8.313527693	8.317785678	8.682937624	16.417969	15.649298	16.442528	16.074022	15.541105	15.094227	15.177915
mrpl14	6.228147015	6.692765412	6.347855641	6.215576049	6.627721343	5.83632731	5.913193952	5.646613813	6.214651708	5.942578791	8.83474	8.201125	8.542282	8.008608	8.16876	8.103468	8.006377
zgc:112430	5.155324368	5.200103993	5.720024832	5.23656038	5.72548762	4.374835005	4.573158864	4.934663563	4.885300818	4.634504412	8.365989	7.392769	8.059594	7.3288884	7.930837	7.8413763	7.268201
cast	5.408268839	5.994296479	5.479510327	5.622233323	5.864424258	5.494287331	4.9125563	5.027484347	4.997763754	5.302153324	10.722034	9.455682	9.604182	10.009468	9.04375	8.454655	8.72097
hic1l	3.458773204	3.294855852	3.737910074	3.757676098	3.783373502	4.671739378	3.944580611	4.45371063	5.23538099	4.054473802	5.8559113	6.703774	6.1465673	6.1227326	7.3058195	7.1702743	7.439479
zgc:103652	7.740370151	8.411280757	7.261674731	7.635526244	8.212928676	6.645960293	6.908549206	7.067265441	7.270993295	7.209459648	9.805183	9.540268	9.679762	8.890108	9.166314	9.921875	9.457965
cdkrap3	5.70027495	6.177411609	5.18647056	5.487811425	5.931818109	4.973146027	4.963692424	4.972686596	4.909294286	5.362814112	12.740139	13.123138	13.153319	13.380458	12.093325	12.439952	11.913499
cul4b	3.365101596	3.052953154	3.176475158	3.028474034	2.999738219	4.101805747	3.609694401	3.226345801	3.112193036	3.479259246	7.4572587	7.6143956	7.3692274	6.869517	7.6379685	8.100528	8.451621
surf1	5.777138683	6.184297748	5.81592991	5.762454767	6.12200027	5.306332094	5.477230559	5.417397484	5.608466157	5.702174024	11.618829	11.205743	11.168217	11.395546	10.857652	11.025672	10.692163
txnl1	4.253128945	4.691553698	4.365268488	4.44725607	5.050992431	3.704440202	3.864537845	3.99660648	4.14776429	4.187850305	9.603733	9.863498	9.652464	9.431638	9.043007	9.114124	8.7574005
rpl5b	12.69002607	12.7603866	12.83089639	12.73941311	12.83593193	13.03053193	12.98488012	12.88270437	12.93899106	12.99720491	3.1209817	3.8382869	3.5332403	2.4763584	2.4410439	2.357201	1.9617863
zgc:123178	9.47216107	9.484537441	9.703826449	9.542196012	9.236440358	10.67634433	10.5921442	10.23066001	9.733952598	10.46760611	6.0569143	5.4034767	5.452773	5.711968	6.6681895	5.99149	6.0436897
gdi2	7.90192823	7.975955128	7.905450886	7.87563588	8.124017782	7.673803892	7.785242592	7.539272447	7.605995555	7.769617927	13.422858	13.219895	13.325375	13.258615	12.958506	12.890167	12.813857
zgc:64098	4.009538832	4.970496581	4.139327	4.07932702	5.431509753	3.497110432	3.791852603	3.876122715	4.191373066	3.355282078	8.844729	6.5012345	10.356756	9.272946	8.522833	7.3975205	8.924521
lap3	4.181363313	4.586945527	4.238398357	4.285176971	4.914447891	3.930069472	3.921047132	3.559815424	3.681739929	4.17784867	8.352767	8.121842	8.328957	7.767061	6.9553103	6.778711	5.8451667
foxp1a	4.026303041	3.831447593	3.800385355	4.163967424	3.833295666	4.647128285	4.460186587	4.161785653	4.152560898	4.445821637	4.984043	5.0988603	3.2638762	4.5973716	6.302765	6.400323	6.524728
eif3s10	8.146295194	7.851084766	8.230673212	7.969481591	7.724846339	9.215367077	8.593862831	8.556524585	8.42209736	8.611091785	12.805622	13.534368	12.725551	12.604881	13.298256	13.95784	14.215027
rbx1	7.015461155	7.224087291	7.310885956	7.142486857	7.338676922	6.528272933	6.364493083	6.561250091	7.241340082	6.670655044	12.732913	12.322883	12.75725	12.701269	11.945536	12.001782	11.636576
zgc:63637	2.75322629	3.007239195	2.677579997	2.699349153	2.630356592	2.518762335	2.724103018	2.969135896	2.557238724	2.657938809	11.973414	10.725199	10.503223	11.843887	11.225268	11.462646	11.601387
pex19	5.215135261	5.615916142	5.239940943	5.124994818	5.812739675	4.778289393	4.421751962	4.36316092	4.858650318	4.922070918	10.10511	10.140843	10.324344	10.048318	9.869269	9.943023	9.637848
alg6	4.814906161	4.754173819	4.494811169	4.433328454	4.832661911	3.966484179	4.41172532	4.066289966	4.070527715	4.189317007	8.943586	9.15484	9.280961	8.575777	8.443481	8.339607	7.4773192
eef1g	12.04114674	12.04668899	12.06669231	11.92850266	11.99191101	12.20619608	12.28544178	12.38831076	12.21414401	12.27799744	15.519872	16.659607	15.62712	15.324299	16.79037	17.113472	17.170015
eif4a1b	10.41298134	10.49936972	10.36699068	10.40627049	10.46107479	10.6547837	10.58048871	10.66220452	10.50191198	10.72144218	11.92258	13.032238	11.888756	11.359287	12.987604	13.250938	13.547706
zgc:86841	5.757347153	7.060989467	6.203746801	6.691496476	6.99348214	4.287640738	5.061212759	4.519063784	4.854524533	6.071204048	6.675184	7.5631394	7.0436263	6.6979055	6.489844	8.183603	7.500441
gtpbp4	10.36959954	10.56348144	10.32951972	10.1805264	10.35784607	11.27639	11.34444233	11.15962393	10.45694721	11.15939989	12.633369	14.667499	12.088418	12.194984	14.687765	15.474691	15.347017
zgc:73210	4.127490545	4.082573481	3.717799248	3.868361518	4.0379226	2.908766236	3.543210415	3.265674816	3.278950957	3.748238938	10.73838	10.6518545	11.017794	10.958504	10.072531	9.959611	9.783872
btf3	9.640864505	9.550241369	9.362096476	9.344043722	9.273780148	9.641610826	9.889138344	9.756183504	9.296030241	9.320536052	14.533683	15.007537	14.711105	14.7671995	15.04898	15.649298	15.89761
zgc:136474	7.604805156	6.81836863	7.195677889	7.520784647	6.611195986	8.258750004	8.091902499	7.835275829	7.603910678	8.232409288	7.682112	10.026321	7.086371	7.770095	8.499829	9.244415	9.9050045
gatm	7.65074485	7.736501211	7.113186515	7.256458071	7.20522274	6.504163386	5.098378605	4.484548384	3.865268576	6.340837813	17.05266	16.210478	17.634964	16.312824	15.497872	15.260243	15.727718
psmb4	6.864509553	7.154079895	6.739709639	6.833960068	7.303909279	6.410840119	6.165382729	6.234735757	6.669884737	6.612198549	13.442423	12.97891	13.009559	12.932366	12.75725	12.308243	11.960599
zgc:101056	4.648489207	5.053414265	5.053535928	4.957661727	5.318341781	3.886178762	4.118341494	4.288792775	4.661251404	4.502102486	6.1788917	6.4297523	5.032635	6.2402062	6.969127	7.854003	6.778189
zgc:109888	11.26675307	11.04825045	11.23346848	11.20439526	11.09772559	11.32624253	11.44178307	11.37589425	11.43357244	11.27773771	2.4098241	1.4945955	1.4979277	2.8838677	2.3961337	3.2963884	2.3519697
ciapin1	4.749602203	5.085592285	4.739796054	4.768202704	5.257617064	4.446243656	4.754325977	4.294737417	4.259714252	4.470100748	9.762445	9.219355	9.438869	10.552518	9.280961	8.543789	7.910846
zgc:103534	4.906929113	4.768620579	4.572195627	4.396921752	4.777129812	6.730243202	5.418072004	5.314103656	5.368552722	5.672495507	9.805183	9.540268	9.679762	8.890108	9.166314	9.921875	9.457965
lrrc17	5.195675858	5.587886074	5.637679189	6.03470845	5.614774427	4.36050163	4.271288865	4.529170173	4.321437778	5.194376684	7.351301	7.0324693	7.627366	7.9728894	4.6217604	7.1243434	3.0560043
osbpl2	7.471782543	7.248815951	7.203650027	6.973640875	7.688134188	6.543736081	6.720206583	6.408946891	6.472915008	7.165608761	14.017041	13.773999	14.64953	14.215027	13.249802	13.326427	13.462035
dao.1	3.149135446	2.999476311	2.983906257	2.970874674	3.008638843	2.908304869	2.887843431	2.939494787	2.812930353	2.898263967	9.421077	9.221858	9.392295	9.856202	8.640355	8.66272	8.97588
cebpa	6.931882629	7.203875977	6.924160599	6.9336637	7.46626113	5.560513495	6.464712976	6.580637396	5.647370743	6.765303816	9.26151	7.8850384	7.2614594	7.77404	6.1288233	5.595009	5.3448462
igfbp1a	7.102696784	6.899598267	8.817856929	7.810618253	8.62511783	11.0018362	9.885573184	9.112982245	8.302972145	9.560628868	12.206116	14.874225	12.593884	14.593621	16.785454	17.063208	16.146753
tmed2	7.689012575	7.88346409	7.201301171	7.110861632	7.780289709	6.032443067	6.74001034	6.746796362	6.818708444	7.138750693	12.384785	12.694614	12.885739	12.66557	12.042881	12.297938	12.03883
psmd6	6.390777064	6.885460465	6.119572879	6.234249879	6.834958683	5.638258627	5.677587476	5.6533082	5.98276422	6.14602015	13.2800255	12.780827	13.198965	13.076793	12.156321	12.220479	11.701373
wu:fe14c11	4.796794292	5.354743602	4.821969366	4.698993093	5.437949037	4.250303803	4.293453915	4.449137332	4.118585214	4.501933528	7.1815763	6.4860697	7.609867	6.500127	5.87995	5.590571	3.8268456
zgc:103654	7.562702692	7.314250849	7.94690903	7.620641637	8.338565741	6.265922652	6.369315987	6.29646776	6.042738435	6.60983986	9.805183	9.540268	9.679762	8.890108	9.166314	9.921875	9.457965
mcts1	5.426685881	6.002274572	5.764844043	5.354771729	6.162114751	4.699693102	4.968891852	4.962710982	5.37925318	5.412936342	10.623108	10.172447	10.792331	10.4116125	9.640498	9.682054	9.244415
zgc:91960	4.794771399	4.725438483	4.868165388	5.008067686	5.296343056	3.90587542	4.201301085	4.236648812	4.338583735	4.602884332	2.8729703	3.797633	4.3333898	4.418904	5.4945555	5.2960844	4.5673885
zgc:112287	6.03548586	6.084514302	6.257015427	6.098882683	6.201388366	5.219215564	5.847682903	5.966667857	5.286813452	5.256680105	8.365989	7.392769	8.059594	7.3288884	7.930837	7.8413763	7.268201
ipo7	8.757485437	8.445901053	8.69862973	8.436634232	7.976518123	10.29114699	9.870245206	9.429215909	8.978313892	9.627367782	12.016875	13.250938	11.815893	11.915995	12.664452	13.564167	13.653609
loc794625
wu:fc35e10	3.288569394	3.217037015	3.574241243	3.472696056	3.387474477	3.85114377	3.732284749	3.764154065	4.299107375	3.872268722	5.140424	6.5808606	6.686976	6.63	5.693226	7.892396	7.4059715
zgc:158138	6.586787123	6.878350701	6.526362094	6.342538274	6.60300407	6.22018669	5.770134442	5.810939942	5.897436901	6.442076394	8.605262	8.65537	9.198826	8.473829	8.324388	8.125317	7.9468985
ndufs7	8.377675345	8.429394349	8.334622248	8.274116466	8.634220151	8.174095002	7.969279345	8.161298563	7.926869736	7.840401975	10.238928	10.111184	10.545504	10.31058	9.784903	9.95919	9.661578
vps29	6.14258941	5.846234703	5.965768919	5.976700888	6.043938172	5.456549187	5.58916648	5.777696053	5.776825629	5.641467521	11.199361	10.819955	10.992198	11.094523	10.931033	10.344813	10.62811
cox7c	10.11983621	10.17275211	10.31389789	10.10651705	10.53883404	9.369274568	9.040206194	9.018506714	9.517001111	9.47898313	17.208965	15.902569	16.618023	16.795237	15.6373005	15.434998	15.204918
psmb3	6.464013694	6.757419286	6.635743281	6.531842518	6.973096731	5.940629638	5.590311473	5.900440887	6.345115363	6.02928142	10.538	10.240425	10.367582	9.771335	10.024209	9.394429	9.01491
atp5f1	9.757733281	9.937234543	9.803490258	9.765478795	10.11125273	9.638956947	9.446579712	9.316132177	9.296050384	9.608783032	13.492585	13.308775	13.307026	13.146327	13.344882	13.075347	12.876307
glod4	3.863407057	4.056532841	4.005540558	4.118690147	4.439988139	3.819760271	3.758354819	3.62072401	3.657410593	3.813761289	9.691156	9.770977	9.751768	9.391525	9.34404	9.1840725	9.292658
pla2g12b	8.459610887	8.39940121	8.739005526	8.741336152	8.657581269	8.397832639	8.108716906	8.165875213	7.814467692	8.153859689	12.883818	12.862144	13.22129	12.871053	12.148356	12.565737	12.192368
eif3s2	10.40132094	10.35349317	10.39251215	10.23560762	10.21811194	11.158434	11.32096844	10.75894655	10.44819052	10.91546774	14.459553	15.333117	14.759788	14.861503	15.0193815	15.852188	15.797209
sly1	4.95734256	5.727598136	4.552869819	5.02141343	5.387467397	4.50149853	4.261060854	4.776047704	4.212664472	4.552736214	11.720799	11.697342	11.795062	11.893448	11.296144	11.493095	11.138322
zgc:112263	4.811699876	4.787255267	5.530513563	6.101218823	6.028448367	4.17393098	4.317438932	4.172094762	3.832109628	4.446557722	8.365989	7.392769	8.059594	7.3288884	7.930837	7.8413763	7.268201
tgfbi	9.338200234	8.421274081	8.99149428	9.523669983	9.172639261	6.240064872	6.340011837	7.841822449	7.751012876	7.946715095	14.935426	12.765692	13.180953	14.206764	11.098181	12.733875	12.763177
dio1	8.255149092	7.710119145	7.565845902	8.447228321	8.812378775	7.483693863	7.343313158	7.387430334	7.156555208	7.642877109	14.497549	13.37647	14.368494	14.711105	12.899923	12.691464	12.654771
foxk2	5.556463754	5.301452382	5.485209363	5.326508465	5.039378239	6.133682782	6.151638164	6.065035807	5.766601982	5.680120695	6.857915	7.938693	7.9348655	7.0802417	7.989914	8.527947	8.404138
zgc:56136	5.79824617	3.990429591	6.108280781	5.991427923	5.191663366	3.611288394	3.999148571	4.021033051	4.618678021	3.356890933	8.562156	8.410957	9.226646	8.755216	8.281472	8.319603	8.240443
ier5	4.090523861	4.176356172	4.105163184	3.810578335	4.105187874	4.844305438	4.48201278	4.390070304	4.275980511	4.716919026	8.418986	8.21831	8.200474	7.9020967	8.39993	9.443087	9.083107
zgc:56493	10.12055343	10.07628074	10.26945692	10.07642862	10.18452134	9.38319098	9.685532673	9.623419791	10.11985617	9.607351671	9.497145	9.860627	9.898352	9.121721	8.648603	10.244329	9.18076
gapdh	11.4290643	11.10824696	11.67114052	11.42840026	11.498575	12.61677254	11.67696002	11.88332486	11.89489632	11.82252324	17.873625	17.208965	17.368073	17.64112	17.304953	17.310034	17.391655
alas1	9.357911997	9.289989167	8.833492105	9.447381665	8.595803318	7.822320413	8.750763798	7.56990049	6.474232708	8.455958377	17.891827	16.134407	16.277603	15.753507	14.133401	14.3475895	13.87945
ndufs1	6.991384051	7.503465025	6.802984896	6.948530299	7.176546401	6.516475458	6.358844805	6.566314688	6.001451997	6.89571532	9.668416	9.420757	9.990151	9.508355	9.357728	9.34239	9.351598
rab11b	7.085439574	7.226204178	7.081700608	7.170056597	7.370533875	6.685303427	6.714230054	6.422439236	7.035683795	7.067231022	12.793148	12.411952	12.891539	12.876307	12.201451	12.174865	11.824413
slc25a32a	6.466499829	6.570636444	7.907625254	7.269068363	7.552905899	4.490653111	4.161562804	6.170432177	6.400423535	5.144880645	15.420339	13.227962	14.409021	14.733297	12.509403	12.865229	12.879089
srp54	6.33800166	7.056296277	5.97803368	6.289961398	6.946361226	5.28679581	5.757804775	5.843212204	5.410007377	6.267682433	12.50606	12.703381	12.541681	12.662547	12.078357	12.357544	11.976219
zgc:136639	6.529769828	6.322068129	6.278772547	6.477014003	6.549115265	6.129232528	5.855439425	5.052612976	5.195224064	5.439042185	7.682112	10.026321	7.086371	7.770095	8.499829	9.244415	9.9050045
sumf2	4.343507524	4.143567512	4.360214393	4.360042314	4.546732932	4.165917859	4.035367626	4.225227012	4.132377299	4.065711297	7.958953	7.906817	8.16366	7.64858	7.5110183	7.265354	7.1084924
serhl	3.914206081	4.548256641	3.805624527	3.743179559	5.247869535	3.301227961	3.233443166	3.105600874	3.488886205	3.620810437	9.210339	8.736378	9.188662	8.943137	8.217778	8.30094	7.5827365
thyn1	4.088238057	4.392623361	4.125556579	3.976936775	3.938313545	3.790231729	3.710055683	3.773778209	3.951881338	3.923816993	9.76135	8.913677	9.132094	8.527131	6.5271435	7.5667205	6.152338
nnt	3.397576319	3.98073572	3.408493554	3.183255304	3.563097137	3.091038288	3.146184221	3.165478424	2.936907707	3.331538029	11.752084	11.264925	11.74086	11.166538	10.833872	10.983965	10.742161
idh2	7.664298063	7.302997612	7.351336875	7.476590979	7.555668894	8.600303313	8.804905612	8.329565432	7.884705188	8.306448398	7.2549477	9.051473	8.285061	7.5043507	9.191285	9.113078	9.940834
eif3d	9.62964024	9.816911118	9.776510767	9.609452739	9.606309597	10.45306829	10.68003886	10.39487552	9.551022702	10.30764707	7.5317206	8.574509	7.7911754	7.3647594	8.886979	9.697779	9.944599
zgc:77041	5.851469077	6.087347012	5.617880145	5.78494879	6.456537789	4.398753812	5.199480196	5.330686479	5.245367899	5.457468207	9.436725	8.944487	8.863731	8.594049	8.173418	8.61483	9.080636
zgc:163093	5.431052913	5.487672899	5.104225979	5.101700092	5.672256106	4.92129528	4.949560828	4.803891451	5.067749524	4.995504564	11.059305	9.741728	11.067541	11.091796	10.9499235	10.115877	10.234633
rragc	4.649046379	4.587695668	4.576570361	4.511208517	4.576837207	4.501490803	4.047262781	3.978789271	4.299906549	4.229934786	7.0562115	7.1427307	7.512223	7.0926847	6.9015355	6.890378	6.6195126
cd164	7.523637542	7.477492592	7.521502694	7.778344367	7.292757597	6.963488282	7.103188051	6.616335902	7.069536864	7.434304417	8.948296	8.492055	8.839563	9.659657	7.5954967	7.996284	7.995631
sod1	9.869336042	9.6789539	9.875103497	9.727327014	9.997388791	9.591980417	9.478661389	9.64419927	9.75112027	9.566051298	16.633852	15.915726	16.785454	16.880957	15.735992	15.459072	15.260243
ghitm	6.406692801	6.614855701	6.468767495	6.331103466	6.53358323	5.667688999	6.258281582	5.794818129	5.473288983	6.123254643	13.444805	12.51608	13.282574	13.392721	12.603122	12.5048065	12.276001
psenen	5.973432062	6.354945077	6.019998214	6.006987451	6.331272245	5.541633298	5.645398924	5.669516009	5.855049854	5.754761651	9.93017	9.383722	9.877655	9.861917	9.645265	9.076439	8.837918
zgc:110022	4.151574529	4.173801505	4.062553363	3.912940954	4.230956885	3.553530476	3.771204337	3.732395597	3.635799723	3.601342936	8.5189295	7.5625973	8.548588	8.1199875	8.229424	9.817522	9.148382
mif	7.635287789	7.434272737	7.646124425	7.983659296	8.12119594	7.077764666	7.062033596	6.727396148	7.403056327	6.605719399	13.985231	12.669913	13.900826	13.997584	12.806646	12.611069	12.672328
ambpl	11.91969178	11.83291376	11.87860796	11.89347124	11.92513093	11.59904791	11.4193715	11.73885141	11.72365513	11.61160723	17.73706	17.199171	17.800856	17.837545	17.513956	16.892178	16.768944
zgc:63976	7.235299542	7.024382561	7.131162287	7.225620986	6.645099386	8.028161212	7.778907467	7.704662276	7.310678503	7.841618019	8.084951	8.121388	7.943716	8.865049	9.312771	7.6455593	7.990952
chchd3	6.776585233	6.747182533	6.867195891	6.613482552	6.363762911	8.253142035	8.061273393	7.386565108	6.813478498	7.447229341	12.21412	12.497978	12.14587	11.811473	12.716922	12.832409	13.086095
cox5aa	9.525883337	9.708201579	9.473164202	9.693775596	9.981896034	9.502546748	9.480698622	9.383286469	9.32175833	9.331542762	15.609463	15.194188	15.690344	15.425197	14.867219	15.0148735	14.923441
zgc:77395	4.452083825	4.238015755	4.357666762	4.418710891	4.228593192	3.724370665	4.117035188	4.178458724	3.954298592	3.885064461	5.457421	4.929295	5.2614427	4.960514	5.257429	5.798357	5.907399
wu:fd56c01	6.950598317	6.609137489	7.165631003	7.018674533	7.133700654	6.578046644	6.451663948	6.322369737	6.229321238	6.828983433	7.235917	6.478675	7.7357864	7.5934753	5.3768206	6.1215606	6.4005466
eif2s2	7.161725065	7.932786387	7.403452139	7.333697916	7.818981851	6.6776033	6.90613597	6.730379187	7.010273029	7.090925271	13.964892	13.802159	14.272286	13.490624	13.15915	13.361778	12.643082
ppp1r3b	5.854118592	5.920630511	6.238312714	5.882875198	6.343333689	4.620139644	4.704056412	4.432064166	6.304083381	4.75382452	12.406516	11.19187	11.68402	11.671531	11.740122	10.855053	10.280283
zgc:112356	4.303230508	4.116862388	4.044064928	4.199918036	4.104348561	3.8410954	3.628398152	3.552686225	4.21795105	3.754183783	8.365989	7.392769	8.059594	7.3288884	7.930837	7.8413763	7.268201
psmb1	6.885756784	7.348469728	7.108254326	6.967872441	7.597535401	6.72893326	6.671596964	6.441870766	6.716564483	6.566179276	12.520711	11.573721	11.771087	12.179884	11.573168	11.188015	11.214781
sec13	6.033608588	6.642471655	6.183190503	5.901747827	6.544646198	5.16936579	5.816509885	5.662158755	5.87966479	5.888645346	11.672412	11.627908	12.365125	11.781142	11.10979	10.649212	10.138895
hbaa1	10.72773137	11.26369771	11.1157521	11.28115256	11.22495206	9.592467094	9.812591127	10.71528275	9.330261286	10.92838477	14.931403	15.116541	15.384102	14.599332	13.956249	14.366072	13.226328
zgc:92502	6.318610764	6.275642726	5.994833806	6.223584703	6.195510589	5.7777674	5.338807142	5.230289656	5.598956201	6.114971672	11.823927	11.815107	12.531816	11.250065	11.033385	10.786738	9.68963
slc30a5	5.288318572	5.279243891	5.097123183	5.368592296	5.39547652	4.694670309	4.767146718	4.788682892	4.766981952	4.847258889	9.600556	9.58232	9.666198	9.785743	9.219157	9.19757	8.741425
wu:fb51g08	8.178075752	7.976098126	8.238023332	8.074539824	8.675747246	6.498008106	6.822762341	5.919834717	7.254776695	7.778513571	9.221122	10.442545	9.213055	8.116228	9.463509	10.841959	11.028062
atp6v0d1	4.546469021	5.019504179	4.547450831	4.485693408	5.185062091	4.09621468	4.013062487	3.658250851	4.586399921	4.379593423	9.710734	9.282113	9.524371	9.330103	9.105429	8.838575	8.723794
ccni	9.614950052	9.106784597	9.531635925	9.510102118	9.225548712	9.793876121	10.05560627	9.703161911	9.697687306	10.05066151	11.766383	12.052905	11.799574	12.103041	12.154934	11.974985	11.978191
unc50	5.240090907	5.224065989	5.10995095	5.175056216	5.300663624	4.575274783	4.953548198	4.389180993	5.002187934	4.962059738	10.375949	10.260903	10.464172	10.35443	9.737427	10.257864	9.814144
sdad1	6.025303593	5.786694718	6.242978584	5.191325201	5.650444206	6.965856206	6.372218878	6.346123028	6.743881706	6.531807921	11.012791	12.297938	11.225268	10.956504	11.882317	12.987604	12.765692
sdf4	4.643990361	5.229212949	4.682973758	4.843763371	5.425831649	4.088451575	4.383238648	4.279150775	4.567160098	4.459166821	11.315148	11.279667	11.10979	11.657666	10.992198	10.9481945	10.524823
enc1	3.38931368	3.315166557	3.256159385	3.09634609	3.372560202	5.017916993	3.69653042	3.887301804	4.447517498	4.402690846	10.323965	10.879136	9.58509	11.453053	10.942914	12.489135	12.76649
zgc:110339	8.52185641	8.204858662	8.794719543	8.812798954	8.500838607	8.446156681	8.193430223	7.849872849	8.050522551	8.196879027	8.5189295	7.5625973	8.548588	8.1199875	8.229424	9.817522	9.148382
kpnb1	5.097305949	5.07854388	5.015490831	5.03202145	4.724650428	5.939552037	6.161772245	6.199776589	5.356846193	5.596833608	13.136065	14.010509	13.207368	13.130323	13.323687	14.165446	14.027009
srrm1	3.860928842	3.758085923	3.915618012	4.084497896	3.874640132	3.87874212	4.15394875	3.827502895	3.826463091	4.173518044	10.870778	11.132646	11.078635	10.951047	11.298943	11.087131	11.235428
zgc:114172	6.131517963	6.437649601	6.799408261	6.65603147	7.134085747	5.826654393	5.640932827	5.815832194	6.154817774	5.792565121	9.434503	9.243692	9.280346	9.316181	8.878314	8.750856	8.6986265
papolg	4.350420365	4.180981685	4.501685784	4.623814146	4.364663578	5.171806876	4.672468682	4.587043699	4.894414945	4.563119128	7.2035484	6.7519073	6.8071837	7.548162	7.8469963	8.173196	8.219023
rpl10	13.1132323	13.0792963	13.0124521	13.0822608	13.04866479	13.20382592	13.21278467	13.1741878	13.14738846	13.16522827	17.225151	17.095009	17.043447	17.135616	16.911938	17.058947	17.035822
wu:fj82d09	5.180331826	5.30356246	5.284169102	5.016778664	5.267108689	4.982561373	4.708430588	4.751194402	5.078609034	5.126513944	2.800711	3.9485936	1.8513942	2.9540226	3.7879927	3.6004298	2.398425
tollip	5.677562037	5.623188101	5.646208961	5.799786581	5.851480379	5.470840726	5.601330663	5.477835072	5.385375525	5.622507065	12.305545	11.714443	11.816683	12.21574	11.634867	11.335071	11.42981
cirh1a	5.017021066	5.17669562	5.170918767	4.411275784	5.162696102	6.001471301	5.42695399	5.336661324	5.685653357	5.908069364	9.623018	10.816647	9.887652	9.90079	10.585999	11.700814	11.202763
ap1s1	5.367492861	5.867980833	5.774936602	5.833253557	6.254795988	4.466961656	4.847004385	4.862109677	5.748279293	5.192346109	11.888756	11.781142	11.843887	11.972334	10.908892	11.0599785	10.661046
acy3.2	6.214316603	5.971182736	5.976915198	6.292604929	6.336769901	5.822729394	5.546652253	5.385715538	5.021888553	5.766963578	10.2852	9.636631	10.464492	9.779607	9.784589	9.095573	9.216994
wars	4.595656511	4.941643019	4.733191789	4.139207524	4.881858656	4.01678602	3.922549952	4.051071046	3.94178543	4.541719053	8.060664	8.042285	8.333634	7.4650235	6.776986	6.473207	5.827999
tmem165	4.664559271	4.793686915	4.513769473	4.593622966	4.263649825	4.368261723	3.843878211	3.754637981	3.886574239	3.883170097	8.71748	9.794123	9.080636	8.894629	8.595533	8.844029	8.7098465
pelo	4.949770325	5.638599784	4.836124628	5.092633167	5.616477758	3.482185301	4.453544585	4.634159976	4.853461171	4.436930557	8.6032505	9.304468	8.64672	8.558229	8.19088	7.893255	7.415651
fntb	6.593874281	6.320769604	6.778120687	6.413685482	6.03835028	7.789061884	7.829580537	7.031031602	6.710281049	6.967501424	11.161697	12.371162	11.19187	11.3363085	12.136272	13.049908	13.130323
chic2	3.557691566	3.600367561	3.733818091	3.587172559	3.526267643	3.737717729	3.68471371	3.886948871	4.025555396	3.901995826	8.876341	9.171765	8.920342	9.329275	9.327038	9.61513	9.413813
rab6a	3.679181437	3.825361382	3.967630785	3.606591723	4.338807764	3.127955613	3.576673312	3.338515403	3.422129958	3.375945251	11.689428	11.725314	12.32486	12.395545	11.134211	11.477269	11.346661
copz1	6.042524538	6.073989679	5.7779774	5.882858823	6.236134892	5.562931042	5.033782125	5.229997889	5.96339213	5.17253227	13.020346	12.356739	12.661168	12.575834	11.849877	11.57669	11.514612
cct4	8.406458341	8.459941448	8.645759313	8.110881494	8.056530063	9.593952076	9.663179379	9.003527597	8.274336746	9.186228203	12.45801	13.694267	12.580306	11.955599	13.285305	14.027009	14.292246
cyb5b	3.728139496	3.880515941	3.542153937	3.547722831	3.657576174	3.273960603	3.668650796	3.483994379	3.225000666	3.396660582	12.006625	11.578767	12.993357	11.953253	10.29136	11.590943	10.60079
atp2b4	2.883137923	3.056506944	3.03129802	3.017956082	3.172009101	3.385502185	3.457739075	3.516996358	3.41236235	3.758498329	7.676716	8.131718	7.954762	7.6611843	8.376585	8.13616	8.251649
fkbp8	4.449787817	4.458960379	4.697867218	4.450153674	4.387383618	4.400067758	4.189342403	3.933576179	3.95182019	4.207956762	11.107154	10.246052	10.708811	10.654472	10.228305	10.187381	9.851711
rpl27	12.87631829	12.81237339	12.8605747	12.81474767	12.83976267	12.96238293	12.93057711	12.88254856	13.00186862	12.85615455	17.606573	17.724894	17.792675	17.745995	17.54515	17.606573	17.634964
adipor1b	6.086118019	6.551532186	6.060022534	5.717318369	5.977562956	5.044323234	5.600430196	5.518014832	5.341336331	5.610209889	10.592537	10.392836	10.311791	9.764985	9.194469	9.470328	9.709107
zgc:92607	6.802138115	7.518148245	6.842789147	6.966095525	7.511828107	6.150851604	5.824063411	6.49290109	6.376690643	6.605712259	8.776646	9.447828	6.544932	8.429257	8.379171	9.119896	9.152644
elovl5	5.322784069	6.526328871	4.18364726	5.456893906	4.637031735	3.907308956	4.397195502	3.049676842	3.275849662	3.849066507	11.178757	10.737436	12.202348	10.549623	9.859777	10.286101	9.50796
glrx3	5.86538386	6.765108913	5.692655075	5.791955242	6.3897194	5.130139273	5.467788971	4.836187612	5.346433407	5.939644336	9.133841	7.7330704	9.36246	8.513641	7.339141	7.012051	6.216086
tmed3	10.08538735	10.38923115	9.949839278	10.55011746	10.47397331	8.376481956	9.61950566	9.753020197	9.149105811	9.443721356	10.946037	10.667663	11.720799	12.010434	10.711189	10.5541115	9.93091
tceb2	6.108984537	6.314188839	6.332467211	6.095582961	6.605687094	5.115632967	5.414125311	5.74819333	5.996703301	6.018250299	11.298943	11.2728195	11.582556	11.594834	11.125654	11.216124	10.877554
zgc:55413	3.501668322	3.360841988	4.028499172	3.334306393	3.233506425	4.213361247	3.763102318	3.792285685	5.512087467	3.692714229	4.6766677	3.6385856	2.8393946	4.6582446	7.3163905	6.3765917	5.858046
zgc:114130	3.886209691	3.732550705	4.250910071	3.851558607	3.524161545	4.566881953	3.982298145	4.578899457	4.906097512	4.075592149	9.434503	9.243692	9.280346	9.316181	8.878314	8.750856	8.6986265
zgc:77714	4.373351161	4.405949774	4.646562653	4.608367877	4.328360513	4.927645329	5.069488673	4.527746317	4.555794734	4.879956703	16.834602	16.813595	16.560036	16.522757	16.705029	16.98064	17.007149
rpl5a	12.3114199	12.29032009	12.35701639	12.26470345	12.35120505	12.36285802	12.40637237	12.3589557	12.45261486	12.36891483	15.545283	16.409418	15.649298	15.416067	16.367128	16.588879	16.664959
dpm3	3.800591638	4.090887495	3.936480426	4.189866516	4.062282957	2.5499092	2.806988514	2.980482691	3.655323142	3.473607147	9.1951475	9.53957	9.504307	9.377537	8.479158	8.548291	8.123227
phb	6.846236319	7.499449626	6.905643424	6.626690927	7.194057794	6.124099778	6.389868763	6.459619316	6.29944209	7.036203777	13.902544	13.190271	13.551643	12.97891	12.392386	12.575077	12.23953
srd5a3	4.506478211	4.607740335	4.790015242	4.761473938	4.555535391	4.248846899	4.357128302	4.551919775	4.449232073	4.595019182	9.245853	9.223087	9.464532	9.219355	8.987693	9.0995245	8.911499
gdpd1	3.865664391	3.633686915	3.819627537	3.803503618	3.855878562	3.731576739	3.463132218	3.320052796	3.411676548	3.456716942	11.180867	10.578623	11.464411	10.8034935	8.896542	8.498628	7.5565915
ndfip1	6.968291269	6.815303678	6.417017834	6.939801227	7.154152955	5.930323014	6.412199085	6.018836647	6.319626766	6.360586284	10.1267185	10.286547	10.389848	10.173357	10.286953	9.8548355	10.184263
acat2	6.336207282	8.031153028	7.474299774	8.553406363	7.886629226	4.230377032	5.460863408	4.162651287	4.575196431	5.883467885	14.456833	11.224651	13.893734	13.545277	11.310956	9.431638	10.981547
rtn3	3.081630734	3.194811944	3.033140651	3.042211553	3.155066795	2.966989901	2.931086708	2.70506528	2.813278329	3.0691165	14.019208	13.267322	13.917186	14.440499	12.885739	13.136065	12.968699
limk2	5.379079197	5.108171835	5.635054218	5.25288757	5.405459234	4.916397156	4.943171701	5.177963101	5.048933889	5.081044896	6.156641	5.923	5.2010403	5.913913	4.5233326	5.265554	5.150362
zgc:66477	3.549039213	3.362506976	3.837993187	3.77734628	4.050427986	4.324607195	3.714583697	4.134569414	4.602758649	4.380278718	4.3426495	5.000207	4.5464363	4.7003074	4.361935	4.3976183	4.3916874
wu:fd52d02	3.755627445	3.89790202	3.817890131	4.351940712	3.663963562	3.477798003	3.551833741	3.438693258	3.240310055	3.725521591	7.599348	7.6963944	9.026579	7.4450593	6.564006	6.4344497	6.7137017
metap1	8.656632796	7.950347532	8.580926298	8.551505756	7.970059752	9.400760422	9.58749978	9.140218277	8.535173205	8.670152942	11.990667	12.323785	11.712251	11.231618	12.337293	13.212109	13.236696
zgc:112305	6.188806307	6.433546751	6.496845559	6.009527026	6.729083443	5.40298442	5.88434017	5.960035485	6.254461171	5.935751076	8.365989	7.392769	8.059594	7.3288884	7.930837	7.8413763	7.268201
gyg1	8.791037738	8.620195989	8.94662626	8.508121738	8.447778212	9.413093967	10.30807074	9.254668031	9.688432168	8.870456662	11.30147	12.010434	11.153877	11.234529	11.660393	11.861427	12.593884
aldh9a1b	5.698701588	5.545572883	5.440546769	5.597162008	5.651200394	5.284318043	5.121012686	4.758440598	4.684527999	5.553003625	15.62712	14.75706	15.0041485	15.505826	14.530335	14.349987	14.64953
slc35c2	6.403041109	7.033084364	6.195078926	6.189089661	6.175296041	5.790832666	5.839255965	5.943787898	5.569159152	5.733877895	9.263135	9.133841	10.423599	6.9332294	6.906101	7.5685015	6.057726
dynlt3	3.025388925	2.939714369	3.358536842	3.236096145	3.34712758	2.52970409	2.661746333	2.680892963	2.916004903	2.734996744	8.872117	8.752499	9.166314	8.380529	8.516328	8.536164	8.433852
ptp4a3	4.487553044	4.411779662	4.420297075	4.234150898	4.336750713	5.325400762	4.581705458	5.980053428	5.257329011	5.495930612	6.091028	8.016627	7.6073804	7.2007604	8.001126	7.8966937	9.759109
opa1	3.302553014	3.347898104	3.319981394	3.300891392	3.252290784	3.289450172	3.030494238	2.751766918	2.858010372	3.091148247	8.194023	7.4153533	8.375776	8.202515	7.5374837	6.9476705	7.3585176
ndufa9	6.226779158	6.704704298	5.895522502	6.312980369	6.478390923	6.074769683	5.765851586	5.837682009	5.588732456	5.862310594	11.334341	10.806686	11.094523	10.906839	10.855053	10.371094	10.446864
hsdl2	9.427473983	9.206461556	9.529641542	9.192935831	9.45037192	8.82567269	8.829212172	8.490625308	8.617371502	8.781162128	11.052415	10.881476	11.56605	11.255046	10.830651	10.435573	10.417964
arpc3	6.536152455	6.234546756	6.719665661	6.906305166	6.898982371	5.902454053	5.940133205	6.413290453	6.587505314	6.099436094	11.445171	10.902049	11.144513	11.539461	10.768705	10.051375	10.05833
shfm1	6.111505112	6.320432628	6.710281817	6.49006736	6.887571068	5.47391585	5.326428014	5.746978359	6.175270615	6.031658821	13.212109	13.020346	13.212109	13.302503	12.611069	12.597756	12.280494
itih3	9.662017954	9.315461273	9.551982373	9.494464258	9.479206371	9.75963143	9.534181412	10.1584184	9.706197467	9.770752513	13.006905	12.952327	12.374395	12.3908825	13.284207	13.492585	13.559118
park7	7.721121905	7.088329939	7.446496461	7.27602763	7.226496457	6.649233689	6.761200838	7.148093332	6.833559749	6.877571019	13.02732	12.687713	13.117503	13.504162	12.74617	12.529976	12.656114
alg8	3.218714585	3.308585945	3.209853323	2.991217255	3.092247206	2.629628889	2.87653123	2.829268924	2.849878897	2.82562141	9.535715	8.984305	9.503423	8.936143	8.79856	8.865529	8.686034
rps3	12.80570461	12.77858239	12.85723071	12.73442653	12.71296506	13.02048283	12.9662056	12.83840634	12.84337176	12.89636221	3.0471306	1.948545	3.6406953	1.7881788	3.1467323	3.7474542	3.2888896
zgc:63779	4.430178971	4.474355334	4.376679436	4.218336298	4.300738344	4.837216444	4.595914084	4.809228263	4.468961119	4.502404283	1.5618389	5.3127527	1.5702204	3.0309856	1.5481195	1.5994676	1.5718889
yars	3.774986028	4.401659772	3.504280571	3.268843399	4.170935836	3.138076586	2.988162099	3.10635922	3.437541693	3.593632299	7.0472283	7.8463597	8.270156	7.3858	6.3199334	6.372567	5.621019
cdv3	6.417376954	7.127003071	6.323397704	5.973120459	6.339332226	5.482958881	5.82596959	5.887400409	5.941300058	6.261940204	11.959365	12.179165	12.491066	12.138502	11.017794	11.742678	11.152098
psma6a	5.645193661	6.237874553	6.133370667	5.84196266	6.423750396	5.613279475	5.235387696	5.081307303	5.924908469	5.401546856	10.948772	10.027425	10.31556	10.063108	9.951695	9.001545	8.6994915
nudcd2	3.156157628	2.977835232	2.99050972	3.118864499	3.07483069	3.22328397	3.43459716	3.234230572	2.832463232	3.122052092	10.037504	9.433672	9.481257	9.739034	9.044839	9.312519	8.952529
zgc:123327	12.1529485	12.14432867	12.33395149	12.23280335	12.32936826	12.36063593	12.3881307	12.43829586	12.43933607	12.36252562	6.0569143	5.4034767	5.452773	5.711968	6.6681895	5.99149	6.0436897
nrf1	4.080895799	3.94817571	4.153029467	3.77748301	3.934154344	4.264739791	4.180260031	4.26076194	4.468586634	4.131237043	9.110587	9.142607	9.634091	9.588392	9.334128	9.629851	9.684433
igfbp1b	5.507643489	4.963045807	6.362449447	5.547109729	5.735387814	6.878762272	6.311920361	6.369696803	6.357009415	5.947040753	12.177131	13.561064	9.656625	10.222686	14.372474	15.2678	14.721469
h1fx	4.795142083	4.667670312	4.473618593	4.421555446	4.764533893	5.817091828	6.59770018	5.648087064	4.92849854	5.472253993	9.708518	9.720731	7.6459646	9.32622	9.914478	9.743649	10.506654
rabl3	2.985539954	3.204192124	3.458136187	3.335167739	3.616837083	2.364800649	2.592151066	2.542061457	3.387771836	2.853234268	9.256653	8.366242	8.828827	9.4683695	8.0836	8.22326	7.6073804
cpne1	6.398062803	6.728763764	7.066697784	6.888076734	7.177095205	6.492549683	6.004867621	5.994859346	6.437284709	6.786559104	8.604467	8.317277	8.490311	8.636739	8.031139	8.219023	8.197168
derl1	7.42631962	7.906284094	7.244153753	7.443524572	7.57900304	6.311023706	6.908235397	6.924422295	7.070025775	7.21826315	10.91676	11.579411	11.376422	11.326671	10.794931	11.097605	10.603182
zgc:64133	9.154454859	9.031295546	9.101890202	9.096257692	9.270359337	10.19765199	9.844007121	9.744281876	8.902125788	9.570630349	5.442428	7.971282	5.4140644	6.3980026	7.583583	3.1571984	5.520543
sec61al1	10.10088928	10.17889617	9.758708046	10.01067379	10.04862438	10.31338464	10.48894998	10.53937374	10.15659613	10.26224405	13.23395	15.239591	13.885508	13.601917	14.218183	15.455248	15.623058
rhoad	5.463029985	5.446382477	5.561870626	5.709811222	5.681072545	5.417267023	4.833451247	5.138816351	5.506607793	5.078668863	9.612198	9.990943	9.826214	9.57085	9.567785	8.86857	8.884356
masp2	8.434714219	8.179010752	8.415289704	8.258813433	8.38122297	8.94686144	8.64527511	8.903146858	8.387214363	9.078134539	12.603122	12.946119	12.735984	13.147681	13.117503	13.408896	13.584467
gnai2	7.554375969	6.577454502	6.911124403	7.397046216	6.813898833	7.597477507	8.136807977	8.09925404	7.492132678	7.283415673	7.0141983	8.214191	6.053576	5.9929676	8.081908	9.78867	9.939788
atp5a1	8.840166538	9.056126061	8.654264862	8.997252464	9.008096934	8.76331867	8.609850958	8.663534893	8.233515498	8.790766293	16.532751	15.834561	16.387152	16.322361	15.731052	15.342673	15.376267
ndufs4	7.204362741	7.535297487	7.603922687	7.498589222	7.642139384	6.469974429	6.155762804	6.231831669	6.738909301	6.385459926	13.912867	13.216686	13.686676	13.705618	12.983981	12.968699	12.652053
ddx21	9.634386895	10.05413925	9.822773098	9.500495936	9.331650416	11.16867	11.21172553	11.16351413	10.71010444	11.14075922	11.127257	12.136272	11.463794	10.4385195	12.597756	13.657383	14.412367
rpl3	12.48585723	12.51860754	12.43905516	12.43140176	12.30311372	12.61048793	12.58166613	12.49844682	12.50672175	12.53083543	17.040878	17.24493	17.254778	16.92731	17.584457	17.612682	17.724894
ctnnb1	5.283350396	5.352321824	5.16965699	5.251019292	5.307257357	5.11153875	5.320485419	5.202312612	4.891004464	5.291277302	13.361778	12.392386	12.278801	12.6472	12.167319	11.933886	12.098493
nap1l1	8.608832693	8.895281525	8.908981414	8.477521879	8.894053956	9.813399809	9.461059131	9.405128888	8.971470628	9.280049403	9.1263485	10.180081	9.3172245	9.470685	9.741246	10.117834	10.777077
ppp2cb	7.097146946	7.579281371	7.167259471	7.127009397	7.524117613	6.734610187	6.852938746	6.916641549	6.983712416	7.12708832	10.336182	10.060389	10.294951	9.997626	9.869681	9.633597	9.716182
dhrs7b	3.49193412	3.679419955	3.664962392	3.668717003	3.662475961	3.379157941	3.579906626	3.50437734	3.321698022	3.505325729	8.755596	8.131025	8.262108	8.574509	8.212896	7.69983	7.467337
gpx4b	7.972721955	7.76380902	8.4022828	8.392569744	8.588296275	7.239201953	7.442154597	7.136733852	7.55332264	7.416355817	15.320592	14.304657	13.945194	14.5182705	13.775874	13.359914	13.136065
psma4	7.273864607	7.343459151	7.621586635	7.395521372	7.81560078	7.125418435	7.241684467	7.05076145	7.277580983	7.169585462	13.047064	12.42002	12.488144	12.120519	11.781142	12.098493	11.753091
wu:fj58g06	3.607830851	3.458370782	3.956186	3.708324377	3.724293027	3.647156386	4.060687031	4.240758837	4.38280601	4.098138939	3.0670834	3.3911748	3.9155753	3.6924284	3.2272792	3.0589242	2.9112363
sec22ba	2.131795616	2.291633852	2.091594378	2.237713067	2.417371301	1.984856775	1.943506407	1.959514675	2.183939087	2.037041137	11.890781	11.776137	12.181291	10.706917	10.421544	10.538	10.857652
mdh1b	3.614976979	3.767264916	3.90869211	3.651257178	3.76356826	3.974331583	3.896501933	4.232304151	4.340946141	3.958398085	5.9232683	6.1374354	6.4593577	5.5226364	6.220167	7.520987	6.8129783
mtch2	7.076637548	7.575308196	6.993525848	7.233450494	7.731756554	6.826512659	6.991005537	7.022618658	6.555884027	6.963691617	13.45627	12.866848	13.017754	13.053374	12.263951	12.399523	11.893448
shbg	10.55175	10.3117823	10.66177864	10.45774266	10.55198651	9.306374181	9.769258932	10.09305584	10.19969711	10.49412558	14.842664	14.215027	15.295586	15.110807	14.428286	13.9920435	13.902544
dap1b	5.909568898	5.785226146	6.826929036	6.112475579	6.160157775	7.684813604	6.550405312	6.793961903	7.710516038	7.108749763	10.337453	11.193943	10.330834	12.403092	12.279641	12.043581	12.525223
zgc:101119	5.120050501	5.385373706	5.158216691	4.888283687	5.247836682	4.703584991	4.626737675	4.648846606	5.071216172	4.745026921	6.1788917	6.4297523	5.032635	6.2402062	6.969127	7.854003	6.778189
pfn2l	8.282709311	9.151647178	8.263805722	8.238972629	8.985424074	7.417690759	7.356292958	7.77431041	7.916642657	8.179885265	12.737584	12.284284	12.636455	11.883865	11.115879	11.365873	11.092945
sall1a	4.33791196	4.6102597	4.591850861	4.546128293	4.76279474	4.88919733	5.321656317	4.851512794	4.856906203	5.552833661	9.044155	9.696895	8.777298	10.460371	11.073658	11.455987	9.874388
yy1b	4.937719878	4.553196596	4.906604904	4.955432645	4.835517586	5.141197579	5.190998281	5.083722858	4.8812145	5.095267469	6.6754785	5.6819406	6.6163673	6.830371	6.184574	7.1446304	6.8787274
ahcy	12.13107863	12.10427115	11.91196267	12.06721748	11.93777364	12.47264429	12.39879397	12.30534735	12.02648025	12.23936899	17.724894	17.345331	17.612682	17.873625	17.483067	17.54515	17.54515
ube2k	5.270774487	5.373826289	5.297569893	5.329294369	5.470449297	4.852463218	5.207113541	5.058786554	4.989390866	5.213595832	8.396109	7.954762	8.797088	8.494899	7.058701	6.7998147	6.4320755
sod2	7.694075	7.879089229	8.248889426	8.256729144	8.276679592	7.365148538	7.250694209	7.165433734	7.405176934	7.663856003	14.108568	13.244107	14.002623	13.980668	13.506433	13.218026	13.212109
zgc:171474	5.177912456	5.112496079	7.319880929	4.767875034	4.777539978	7.963660648	5.688649045	6.688304883	8.911846166	6.501069303	4.1033425	1.9858088	5.473135	3.7565246	5.276575	5.6058674	4.6288
glrx5	5.724141929	6.012364389	5.789606107	5.660946185	6.397709553	5.282065268	5.025777358	5.160145334	5.95885417	5.430323037	11.398142	10.710936	11.085883	10.665761	10.715118	10.562158	10.393788
agpat2	7.253218563	7.323336496	6.54916222	7.090230611	6.553900846	6.629666834	6.667856567	6.249518582	5.956922649	6.422583834	9.67323	8.222333	9.129324	8.390912	7.3204317	8.0588455	7.3304353
sqrdl	4.030345431	4.11031658	4.141251173	4.399183989	4.412691388	4.081389098	3.800895854	3.70773542	3.595833504	3.973272547	10.646623	9.936588	9.772663	10.790237	9.755263	9.542874	9.613818
dpp3	3.755359304	3.677506324	3.590556053	3.892476308	3.735952796	3.167984233	3.086896313	3.088095075	3.498790093	3.882882534	12.00577	10.874216	11.433515	11.00349	10.562529	9.530972	9.625218
anapc11	6.333217248	6.144600194	6.844992733	6.483080385	6.74590076	5.893331633	5.679249553	5.677243101	6.699508169	5.686081146	11.295579	10.801302	11.080796	11.096529	10.687027	10.726168	10.52388
srp9	5.89135021	5.906699551	5.657435322	5.843537531	6.215852417	4.709369009	4.859138845	4.822906418	5.846752682	5.384520014	9.327426	9.235202	10.096805	9.099261	8.452592	8.983566	8.989947
scamp2	5.793327328	6.031382737	5.668239764	6.061132123	6.014411677	5.522091984	5.593829584	5.431900801	5.205324152	5.790203379	7.7758327	7.8685174	7.9580197	7.233942	7.63326	6.674605	6.812488
pnrc2	9.170367249	8.652909639	9.404033274	9.228423472	9.1144637	9.819773431	9.056045444	9.676496643	9.425585015	9.654345343	13.610531	12.889085	13.125061	12.83536	12.927949	14.244683	13.4753
dstyk	5.197913581	4.88412279	5.198918599	5.190014435	4.693548388	5.853386092	5.752134891	5.417272814	5.227715874	5.443621117	10.271952	10.927967	10.552957	10.3014	11.196913	11.2803545	11.727733
zgc:56306	3.659643275	3.579488016	3.305493548	3.508719541	3.562735476	4.004172332	3.862074399	3.643495729	3.555683955	3.907992094	11.5164995	11.870025	11.99193	11.936262	11.204726	12.0995865	11.748275
wu:fc13c09	5.525467544	5.064339275	5.769356722	5.57521631	5.153105814	4.758752073	4.899775634	4.970762673	5.036928304	4.779741924	5.588757	6.3279037	3.3539476	3.5425386	4.332817	2.8171098	4.2666397
zgc:101129	8.773441187	8.652891727	9.36273985	8.806937104	9.194232156	7.409553993	7.1026878	7.892904321	7.900018803	7.626348342	6.1788917	6.4297523	5.032635	6.2402062	6.969127	7.854003	6.778189
zgc:63566	3.973749929	3.906416523	3.711003891	4.00625175	3.764569329	5.403734183	4.430295123	4.686362455	3.902549517	4.503043269	3.8648264	3.5296292	4.657817	5.2244954	5.5007453	5.157138	4.4826546
urod	4.247791772	4.684154004	4.047412485	4.237737114	4.339592698	3.287572645	4.330527863	3.856818962	3.403052108	4.107466859	9.238295	9.188662	8.951489	9.373086	8.748087	8.873386	8.7161875
tmem126a	6.121882488	6.452038595	6.002672822	5.505671412	6.348743879	5.123532781	5.609273902	5.182692196	5.504357353	5.77696315	10.171365	9.495911	10.263033	9.152644	8.596467	9.412042	8.776953
psmc5	5.592777786	6.141270947	5.986839624	5.832467814	6.443580076	5.068730297	5.435005572	5.379486548	5.792708846	5.716570767	9.338779	9.095183	9.2606735	8.924234	8.704976	8.502173	8.424076
cpn1	8.878722181	9.11727811	8.805346383	8.604309214	8.652701861	9.04672659	9.423118954	9.424048693	8.814103646	9.213140152	13.800159	14.2107725	13.72272	12.707165	14.387264	14.310677	14.183679
wu:fi56h12	8.42786418	8.697818968	7.757003578	8.231646531	8.494240562	7.615972293	7.796527474	7.527756148	7.282465009	8.216864903	9.759593	8.554568	9.31491	9.096457	8.581919	8.162029	8.418986
abat	8.430871689	9.131886335	8.374230567	8.50589558	9.345878491	8.204110841	8.512905049	7.778139733	7.372482996	8.270583095	16.035465	15.811666	15.575848	16.67292	14.827972	14.880755	15.467655
igfbp2b	9.406442472	8.892453418	9.07875945	9.039771548	9.459944441	9.222350779	8.16127014	8.268127593	8.048432141	8.883318849	10.534519	10.065665	10.774002	11.288728	9.560611	9.900303	9.836662
tmed9	6.685629241	7.404106339	6.362258752	6.867436623	7.316248248	5.432110072	5.571869983	6.229474493	6.331706926	6.557679427	8.842157	9.190076	9.575689	9.0693	8.079105	8.575777	7.9574504
pex3	6.76008118	6.592308656	6.16878039	6.312020029	6.769508833	6.156159177	6.098845808	6.486883207	5.785268353	6.134417411	12.247106	11.472778	12.730923	11.689428	11.067541	10.911437	10.377323
creb3l3	5.115955384	5.498317041	4.439476367	5.018486719	5.018713578	3.705432726	4.208757398	3.869818157	4.237340413	4.360389353	12.947757	12.238475	12.572395	11.882317	12.048363	11.855302	11.66892
usp33	5.018326498	4.715385942	4.650661928	4.845160487	4.942495621	4.640445289	4.488155767	4.350182979	4.545472217	4.60697979	9.1840725	9.745024	10.384227	10.151856	8.941298	9.385134	9.121721
mthfd1	7.26561137	7.55895615	7.339879452	7.524540981	7.561954418	7.240821006	6.983501395	6.976846612	6.449710064	7.26211652	13.760574	12.80907	13.076793	13.45627	12.638267	12.849524	12.638267
psmd7	4.598983312	5.466951595	4.841591066	4.600466571	5.415280053	4.138440287	4.102010662	4.007260473	4.900113886	4.667301934	10.778803	10.013923	10.471761	10.752389	9.76539	9.427293	9.329647
zgc:56488	5.147703215	5.494253325	4.722302302	4.773929192	5.517780496	4.25430092	4.366475708	4.755525842	4.509596398	4.672196817	9.497145	9.860627	9.898352	9.121721	8.648603	10.244329	9.18076
acp5a	4.46973364	4.342386504	6.29689642	4.490977248	4.079438265	7.292627415	5.100553966	6.484746519	8.764703236	5.363347792	1.8332901	2.2353475	2.1499383	1.8519214	1.8164353	2.2486277	1.8888061
idh1	8.931352577	9.086666639	8.601815391	8.904851887	8.857604109	7.354344781	8.083625851	7.533774707	7.446446521	7.674773204	14.634434	12.825173	13.867212	12.879089	12.086651	11.518232	11.2204685
pgrmc2	4.35700134	4.75757784	4.286770175	4.528421636	4.511136638	3.999486117	3.821810916	3.958744439	3.724655495	3.955654699	10.867099	10.551839	10.567379	10.510744	9.60331	10.263033	10.297251
selt1a	7.11271544	7.437612518	7.245182471	7.049656344	7.536720949	7.029512565	7.07519663	6.784418313	7.049562398	6.916961579	9.512273	9.816442	10.116779	10.767903	9.676599	8.933418	8.560227
kdelc1	3.327107092	3.922388048	3.486050114	3.393904157	3.691167391	3.214208646	3.09359601	3.542591706	3.073434133	3.308988013	10.256969	10.061645	10.075381	10.9745035	9.836246	8.946466	8.920971
hnrnpk	5.060642546	5.011472989	5.143582228	4.951203227	5.002858591	5.196294853	5.316856913	5.165191578	5.258580106	5.550899674	7.458644	7.327294	7.687423	6.8368106	7.705563	7.558895	8.00396
retsat	7.830503073	7.014392697	8.500956715	8.411886943	8.591066851	7.40131842	7.314380589	7.304849739	6.830090232	7.23192154	13.43028	12.261433	13.188554	13.368342	11.406349	11.6429405	11.232456
tdh	6.627352913	5.424799524	7.607705115	7.55077042	5.587664097	8.011370133	7.889756337	7.190752033	7.760737129	7.339337994	11.913499	12.086651	12.669913	12.132163	13.278765	13.069362	13.724613
wu:fb62f08	6.321468367	6.144982724	5.584772619	6.20660483	5.929946567	5.009048085	5.700048014	5.217532014	5.527000584	5.922635541	2.5118833	3.6860783	4.6340632	3.126733	2.6259522	1.6322932	1.6453308
scp2	11.15255727	10.87368301	10.85413541	11.04928143	11.12904026	10.54972206	10.86426192	10.80786506	10.72850173	10.67886079	16.307201	15.740637	16.159237	15.713441	15.569801	15.718151	15.683976
eaf2	3.503740825	3.626483615	3.392091748	3.414081976	3.470649293	3.026383586	3.258646385	3.102753383	3.437724872	3.229438102	11.037305	11.209995	11.81398	10.355234	10.268564	10.574842	10.417431
igf1	4.812556858	5.186980553	4.740027613	5.243334586	5.228990543	4.80409596	4.319485771	3.889556787	4.177417436	4.801190687	10.003608	9.730878	10.518137	10.10786	9.208794	9.263928	8.985927
sirt2	4.677775057	4.626955011	4.89370264	4.979423423	5.137431713	4.429169394	4.448538728	4.007453353	4.41568604	4.581684165	10.337073	10.340249	9.761704	10.124064	10.375949	10.316561	10.3837595
clptm1	5.104564488	5.656971352	4.865133124	5.006891163	5.385632707	4.156474501	4.59266263	4.488428321	4.262038562	5.25285372	10.9745035	11.399308	11.617975	10.862112	10.321388	10.986198	10.609533
chmp4b	3.990502428	3.949559293	4.436355013	4.630809303	4.589434021	3.671925665	3.618361497	3.454261979	4.05714858	4.311921166	10.618154	10.232699	10.741368	10.911437	10.257864	9.6804085	9.410024
spcs3	8.105055637	8.159861154	8.554139913	8.387592248	8.701269893	7.578666102	7.458490064	7.796325412	8.562846715	7.995861619	13.021639	13.295748	13.2536125	13.412464	12.946119	12.916661	12.552292
wu:fd60d11	4.575651318	3.876116141	3.79943034	4.356149468	4.501815179	3.838488301	3.982123111	3.74392267	3.725650488	3.917487394	2.444549	2.6538677	1.7750962	2.7295358	1.6821399	1.7541316	1.6506864
dnajc11	5.102625539	5.041629601	4.653464081	4.75014062	5.13207018	4.170511116	4.733809147	4.440484198	4.462221381	4.756504188	10.386037	10.272844	10.758929	10.374257	10.087344	9.899026	9.478855
zgc:85939	6.737869646	6.778041319	6.527776014	6.334857376	6.480219743	8.172125487	7.085416502	7.015410698	6.883774248	7.392994063	2.3327827	3.0678067	3.470907	3.6340194	1.6224893	2.970478	2.0723755
zgc:161979	10.40611621	11.03297673	10.78321441	10.77349513	10.94427163	10.83543966	9.807135323	9.726598306	10.13462362	10.72187891	6.445151	6.353504	6.6428	6.555227	7.100388	7.331827	6.667987
cirbp	2.679173667	2.661167938	2.483560734	2.69788031	2.529033015	2.622253414	2.467090044	2.685384098	2.767805202	2.545245405	12.233621	12.727585	12.2404585	11.817994	12.852303	13.452879	13.840776
vps26b	3.961388478	4.261741231	4.52229979	4.318111726	4.759571195	3.365294025	3.827736768	3.613912977	4.211945171	4.011744723	10.763348	10.46687	10.587785	10.471374	10.456001	10.332534	10.045094
ptplad1	4.940368203	4.219177938	4.323961939	5.368068325	4.954172075	3.723653138	3.769649277	4.369951625	4.009307395	4.417799765	12.039578	11.572423	11.776671	11.411701	10.861654	10.61533	10.2045765
zmpste24	3.993745124	3.985635131	3.914899439	3.811885478	4.124240621	3.467135593	3.950599399	3.81808359	3.559714005	3.646867755	7.0742316	6.862327	7.439479	6.208767	6.47777	5.625396	4.241854
lbr	4.16837363	4.19943547	4.20634493	3.997881259	4.171191994	4.337808602	4.369495629	4.260222207	4.136155833	4.267025754	7.0977426	7.714444	7.4545827	7.6223435	7.8556833	7.8814883	8.011162
cyp3a65	4.836751596	4.254792304	4.828349556	5.833217104	4.202725598	8.268633095	6.571045463	6.782176375	4.906872301	5.836280017	11.59868	10.939463	11.567555	10.8475	13.575322	12.16502	12.991757
twf1a	4.291495411	3.960518029	4.493220998	4.238399379	4.165194569	4.799499141	4.398341366	4.334808275	4.418250508	4.488741546	9.5659485	10.266687	9.982683	9.848922	10.672026	10.340249	10.615888
zgc:112487	5.436807164	5.608283793	5.030639371	5.055173973	5.387375185	4.27297911	4.473599585	4.927469556	5.51234496	4.733964193	8.365989	7.392769	8.059594	7.3288884	7.930837	7.8413763	7.268201
ddt	8.201640847	7.716184524	8.294671459	8.544054969	7.887589509	7.540782562	7.607584779	7.657564854	7.6423267	8.182290721	13.090862	12.101141	12.018709	11.739355	12.056373	10.921242	11.649738
srp68	6.032823593	6.232534999	5.861854222	6.038321506	6.374859137	5.672958684	5.435582492	5.590489093	5.786123348	5.870701592	7.692076	8.890791	9.345852	10.024683	7.1402626	8.401858	8.317534
zgc:73328	5.327048641	5.081446829	5.342949746	5.036630617	4.831050979	5.872614326	5.215627303	5.286086127	5.552634182	5.412362088	14.431317	14.372474	15.381214	15.217794	14.198653	14.290059	14.143295
rpsa	13.25688503	13.27958197	13.20519772	13.2209066	13.2489785	13.33082071	13.37794882	13.27996635	13.24132276	13.29463899	18.448452	18.766012	18.607582	18.517271	18.631239	18.67024	18.856817
etv6	5.66626962	5.571175577	5.784474491	5.862709887	5.860247738	7.447495994	6.054223343	6.585063678	5.657211508	6.52031945	12.306813	12.652697	12.513944	12.223039	13.213759	12.5150385	13.202902
